# Supplementary material for: Early Rehabilitation in Children After Ischemic Stroke—Importance and Effects: A Scoping Review
Source: Children (Basel). 2026 Jun 29;13(7):866. doi: 10.3390/children13070866 (PMC13406796; doi:10.3390/children13070866)
Supplement: Supplementary file 1 [file children-13-00866-s001.zip]

Archive with 1 entries (1 files):
- children-4355002-supplementary.pdf
